# Supplementary material for: Human iPSC-based Modeling of Pulmonary Fibrosis Reveals p300/CBP Inhibition Suppresses Alveolar Transitional Cell State
Source: Nat Commun. 2026 Feb 12;17:1214. doi: 10.1038/s41467-026-68909-z (PMC12901050; doi:10.1038/s41467-026-68909-z)
Supplement: Supplementary file 4 — Supplementary Data 2 [file 41467_2026_68909_MOESM4_ESM.xlsx]

## Sheet: Supplementary Data 2
ATF3_unique	HNF1B_unique	ATF3 _HNF1B_common	iATCs _upregulated
ABCA12	ABCA4	ABI3BP	HABP2
ABCC12	ABHD17C	ADAMTS5	TM4SF4
ABHD2	ACAP2	ADGRB3	BCAS1
ABI1	ADAM7	ADGRL2	ZBTB20
ABLIM1	ADCY2	ADNP	HGD
ABRA	ADCY8	ADRA1B	NFKBIZ
ABTB1	AGA	AEBP2	CFTR
ACCSL	AGXT2	AGR3	CERS6
ACE2	AKAP6	AHR	DIAPH2
ACMSD	ALCAM	ALPK2	MTCL1
ACO1	ALDH1L2	AMMECR1	SQOR
ACPP	ALX1	ANXA2R	AREG
ACSL5	ANGPT1	APOB	FOXA1
ACTBL2	ANKRD30B	APP	CKAP4
ACTL7B	ANKRD7	APPL2	SLC2A2
ACTR2	ANKS4B	AREG	ZNF217
ACVR2A	ANLN	ARF6	CASP10
ADAM10	AOAH	ARHGAP42	C15orf48
ADAM12	AP2A2	ARHGEF28	NDUFV2
ADAMTS15	APIP	ASAP1	CPNE8
ADAMTS18	APLP2	ATP11A	LRIG3
ADAMTS3	ARHGAP18	BACH1	DLGAP1
ADAMTS9	ARHGAP24	BCAS1	PTPRJ
ADGRB2	ARHGAP5	BCAS4	APPL2
ADGRE1	ARID5B	BCO1	TJP2
ADGRF4	ARNT	BTC	IGFBP3
ADGRF5	ARNT2	C12orf66	DAB2IP
ADGRV1	ASZ1	C15orf48	GOLPH3
ADH1C	ATG4C	C1D	WDR72
ADH7	ATL2	CAMK1G	SLC41A2
ADORA2A	ATP2B1	CASP10	SLC28A3
ADRB2	ATP5J	CBLB	KRT23
AFAP1L2	ATP9B	CCDC112	NFIA
AGBL1	B3GAT1	CCDC68	PARP14
AGTR2	BICC1	CD28	ITGB6
AHCYL1	BICD2	CD33	NR3C2
AHNAK2	BMP4	CDH26	FGD6
AIMP1	C1GALT1	CDKN2AIPNL	NOSTRIN
AK2	C3orf58	CEACAM20	PRKN
AKAP13	C5orf24	CELF4	SULT1E1
AKR1D1	C5orf46	CERS6	ARHGEF28
ALDH1A3	C6	CFLAR	PSD3
ALDH1B1	C8orf4	CFTR	FRMPD4
ALDH7A1	CAPZA3	CHST11	FGGY
ALG10B	CASK	CKAP4	ENC1
ALG1L	CAVIN2	CMPK2	AGR3
ALK	CCDC148	CNOT4	FNIP2
ALKBH3	CCDC80	CNTN1	ICAM1
ALS2CL	CCL20	COG2	SLC16A7
AMN	CCND1	COL17A1	CBLB
AMOT	CD200R1L	COL24A1	VPS41
AMOTL1	CDH10	CORO2A	CTTNBP2
AMZ2	CDH11	CPM	TGIF1
ANK3	CDH2	CPN2	DDX60L
ANKDD1B	CDH5	CPNE8	POU6F2
ANKK1	CDKN3	CPSF6	MYO16
ANKRD11	CDR2	CSN1S1	ZFP36L2
ANKRD30A	CEACAM5	CTAGE1	PKN2
ANKRD39	CEACAM7	CTTNBP2	ENOX1
ANKRD44	CHD1	CYB5A	APP
ANKRD50	CHMP4B	CYFIP2	KRT17
ANKS6	CHRDL1	CYP1B1	FRMD6
ANO3	CHST9	CYP2J2	CORO2A
ANO5	CIDEC	DAB2	SNCAIP
AP2B1	CLEC14A	DAB2IP	HOOK1
APOLD1	CNTNAP4	DAOA	DDX60
AQP4	COL28A1	DDX60	GABRP
AREL1	COMMD5	DDX60L	CYP1B1
ARFGEF1	CRLS1	DEC1	CDH26
ARFIP1	CRYBB3	DEPDC1	WDR11
ARHGAP12	CRYM	DEPDC1B	ADRA1B
ARHGAP15	CSMD3	DHFR2	MTAP
ARHGAP21	CSNK1G3	DIAPH2	COG2
ARHGDIB	CST5	DLGAP1	ARF6
ARHGEF10L	CTBP2	DNAJC15	WDR1
ARHGEF38	CTGF	DOPEY1	FIGN
ARL4C	CTH	DPY19L1	SULT1C2
ARL4D	CTSC	DUSP26	KIF21A
ARL8B	CTSH	EDN1	SEMA3C
ARMC2	CTSK	EHBP1	MSL3
ARNTL2	DDX46	EIF4E3	DEPDC1B
ARRDC3	DERA	EIF4G2	MAP3K1
ARSE	DNAI2	ELOVL7	MPP7
ART4	DOCK1	EML1	RASSF3
ASB2	DOCK7	ENC1	SCN3A
ASB5	DPP10	ENOX1	GNS
ASB7	DPP4	ENPP6	GRM7
ASB9	EBF3	EPHA5	BCO1
ASCC2	EDRF1	ESR2	NECTIN1
ASCC3	EFNA5	ETAA1	IFIT5
ASPG	EHF	EVL	LRP12
ASPSCR1	ELL2	FAM133A	ELOVL7
ASTN2	ELMO1	FAM189A1	FOXP1
ATAD1	EML6	FAM3D	SLC38A11
ATE1	EPRS	FAM49A	LMBRD1
ATG10	ERMP1	FAM84B	SRGAP1
ATG5	EVI5	FAP	NDUFB4
ATOX1	EXT1	FASLG	UFM1
ATP10B	FAAP24	FAT3	CYFIP2
ATP1A2	FAM126B	FEM1C	GALC
ATP1A4	FAM193B	FGD6	ARHGAP42
ATP2B4	FBL	FGF2	PGM3
ATP2C2	FBXO33	FGFR2	TP63
ATP6AP1L	FER	FGGY	CFLAR
ATP6V1G3	FGA	FIGN	IL6ST
ATP6V1H	FGFR4	FLRT3	RAD51B
ATP8B1	FRY	FNDC9	FAM3D
ATXN10	FSBP	FNIP2	CCDC68
B3GNT3	FSTL1	FOXA1	PRLR
B4GALT4	GADD45A	FOXD2	RASGEF1A
BAAT	GALNT13	FOXP1	CHST11
BAIAP2L1	GAPVD1	FREM2	IRF2
BAMBI	GAREM1	FRMD6	SNX11
BANK1	GARNL3	FRMPD4	INTS10
BARD1	GCLM	FSHR	SH2D4A
BATF	GCNA	FUT10	PDGFA
BBX	GCNT2	FXN	FEM1C
BCAR3	GDA	FXYD4	MBNL3
BCAS2	GLS2	FZD4	BCAS4
BCHE	GNAS	GAB1	TNFSF13B
BCKDHB	GNAT3	GABRP	LSAMP
BCL2A1	GNG12	GALC	DAB2
BCL3	GOPC	GAP43	TMEM17
BDH1	GPR78	GBE1	CYP2J2
BEND3	GPRC5B	GCFC2	AHR
BHLHE22	GRIA3	GGTLC1	ANXA2R
BHLHE40	GYPC	GLUD2
BHLHE41	GZF1	GLYATL3
BHMT	H1F0	GNS
BIRC3	HACD2	GOLGA8J
BLID	HAVCR1	GOLPH3
BMP2	HECTD2	GPC3
BMPR1B	HEY2	GPC4
BOD1	HKDC1	GPR156
BOD1L1	HPX	GRM7
BSPRY	HSD17B7	GRPR
BTBD9	HTR1A	GXYLT1
BTG1	HTR1F	HAAO
BTG4	HTR2A	HABP2
C10orf67	IDH2	HES1
C11orf58	IFRD1	HGD
C11orf87	IL12A	HGF
C1orf186	ITPR3	HINT3
C3	JADE2	HOOK1
C3orf38	JADE3	ICAM1
C4BPA	KCNJ3	IFIT5
C6orf106	KCNK16	IFNE
C6orf15	KDR	IGFBP3
C6orf62	KIF19	IGSF23
C7	KIF1B	IL6ST
C8orf48	KIF6	INTS10
C9orf72	KIF9	IRF2
CA10	KLHDC7A	ITGA1
CABLES1	KLHDC7B	ITGB6
CABP7	KLHL23	JUN
CABYR	KNOP1	KCNH7
CADPS2	KREMEN1	KCTD1
CALN1	LACC1	KIAA1328
CAPN13	LAMA2	KIF21A
CAPNS1	LGSN	KRT17
CAPZA2	LRRCC1	KRT20
CAPZB	MAPK10	KRT23
CARMIL1	MAPKAP1	LMBRD1
CARTPT	MCM8	LMO3
CAST	MED30	LMO4
CAV2	MEP1B	LPIN2
CBR4	MERTK	LPL
CBWD2	MGMT	LRIG3
CCAR2	MIPOL1	LRP12
CCDC170	MMACHC	LSAMP
CCDC57	MOXD1	MAP3K1
CCDC6	MPDZ	MAP3K7CL
CCDC71L	MRPL15	MARCKS
CCDC88B	MYLK	MBNL3
CCDC89	NAA11	MDM2
CCDC91	NABP1	MMRN1
CCNL1	NAPB	MPC1
CCT2	NDFIP2	MPP7
CD109	NDST3	MROH2B
CD226	NDUFAF2	MRPL4
CD274	NEFM	MSL3
CD38	NEIL3	MSX2
CD40LG	NELFCD	MTAP
CD47	NEURL3	MTCL1
CD55	NFATC1	MTNR1B
CD82	NPS	MUC6
CD96	NUS1	MYCN
CDC42BPB	OAZ2	MYO16
CDC42EP2	OGT	MYOM1
CDC42SE2	OR13F1	N6AMT1
CDC7	OR4B1	NCOA7
CDH18	OR9G4	NDUFB4
CDH4	ORC2	NDUFV2
CDH6	PADI1	NECTIN1
CDH9	PAPD7	NECTIN3
CDK13	PAQR3	NEDD4L
CDK14	PCSK1	NEDD9
CDK17	PCSK9	NFIA
CDK20	PDXK	NFKBIZ
CDKN2A	PDZD2	NOSTRIN
CDRT15L2	PGD	NPSR1
CEACAM16	PHYHIPL	NR2C1
CEBPB	PKHD1	NR3C2
CELA3B	PLA2G1B	NRG1
CENPX	PLEKHA5	NRXN1
CEP128	PLXNA2	NTM
CEP41	PMFBP1	NUAK1
CEP83	POLR3E	NUDT6
CEP97	PON2	OR5AK2
CES1	PON3	OTOL1
CHAC2	POU1F1	P3H2
CHD9	PPA1	PACRGL
CHEK2	PPP1R3C	PAPPA
CHI3L2	PPP4R1	PARP14
CHIA	PRAG1	PARP15
CHIC2	PRDM10	PCLO
CHML	PRDM9	PDGFA
CHRNA9	PRDX1	PDZRN4
CHST1	PRKAG2	PGBD5
CHST6	PROX1	PGM3
CHST7	PSMC4	PKN2
CHSY3	PTGER3	POLR3B
CILP2	PTP4A1	POU5F1B
CITED4	PVR	POU6F2
CLDN1	PYGB	PPM1E
CLEC4A	RAB31	PPP2R5E
CLIP4	RAB38	PRKN
CLTB	RAD54B	PRLR
CMIP	RALYL	PRSS23
CMSS1	RAP2C	PRSS3
CMTM6	RASGRF1	PSD3
CMTM7	RASSF9	PTPRJ
CMTM8	RBMS1	QKI
CNBD2	RBMS2	RAD51B
CNGB1	RBMS3	RANBP17
CNOT6L	RERGL	RAPGEF2
CNTN5	RGN	RAPH1
COL12A1	RHEB	RASGEF1A
COL21A1	RHOB	RASSF3
COL27A1	RHPN2	RBBP8
COL4A3BP	RPL5	RGMB
COL6A3	RPUSD3	RGS2
COL7A1	RRP1B	RHAG
COL8A1	RSPO2	RIC1
COMMD7	S100G	RNF186
COPS8	SAR1B	SCHIP1
COQ7	SEC23A	SCN3A
CORIN	SERINC5	SELENOP
CORO6	SERTAD2	SEMA3C
COX6C	SETD2	SEMA3E
CPA1	SFT2D3	SFR1
CPA6	SIRT4	SGO1
CPAMD8	SLC15A5	SGPP1
CPEB1	SLC19A3	SH2D4A
CPEB2	SLC1A4	SIGLECL1
CPEB4	SLC2A8	SKAP1
CPNE4	SLC30A10	SLC16A12
CPS1	SLIT2	SLC16A7
CRABP1	SMYD2	SLC22A1
CREB1	SNRPE	SLC22A2
CREB3L3	SOX17	SLC28A3
CRH	SPINK5	SLC2A2
CRISPLD1	SPTBN1	SLC2A9
CRLF2	SRD5A3	SLC30A4
CRMP1	SSB	SLC38A11
CRYBG1	SUCLA2	SLC41A2
CRYBG3	SUGCT	SMARCA5
CSF1	SUSD4	SMC2
CSF2RA	TCP11	SMIM15
CSGALNACT1	THBS4	SNCAIP
CSN2	TIMD4	SNX11
CSNK1A1	TLR5	SNX2
CTPS1	TM2D1	SOX11
CTSO	TMED9	SPRY2
CXCL1	TMEM211	SQOR
CXCL13	TMEM26	SRGAP1
CXCL8	TMEM41B	STRA8
CXXC5	TMEM72	SULT1B1
CXorf36	TMEM87B	SULT1C2
CXorf57	TMPO	SULT1C3
CYLC2	TPCN2	SULT1E1
CYP11A1	TRAM1L1	SUN3
CYP17A1	TRIM14	SYNE2
CYP24A1	TRIM3	TCF4
CYP26A1	TRIM45	TFAP2B
CYP26B1	TRIOBP	TFG
CYP2A7	TRMT44	TGFBR2
CYP2B6	TSN	TGIF1
CYP2F1	TYMP	THY1
CYP2S1	TYRP1	TIMM21
CYP7B1	UPP2	TJP1
CYTH1	UQCC2	TJP2
CYTH3	USP17L3	TM4SF4
CYYR1	VTCN1	TMEFF2
DAD1	WAC	TMEM133
DAO	WDR33	TMEM17
DBX1	WEE1	TMEM170B
DCAF12	WNT2	TMX1
DCAF12L1	ZAR1L	TNFSF13B
DCBLD1	ZBED6	TNFSF18
DCBLD2	ZFAND5	TNIK
DCLK3	ZFHX3	TP63
DCN	ZMAT4	TRABD2B
DCP1A	ZNF143	TRIM37
DDIT4	ZNF250	TTLL11
DDR1	ZNF277	UBE2R2
DDX1	ZNF341	UFM1
DDX18	ZNF484	UNC13C
DDX28	ZNF519	UPP1
DDX47	ZNF608	USP25
DDX58	ZNF609	VCPKMT
DENND1B	ZNF710	VPS41
DENND2C	ZNRF3	WDR1
DENND4C	ZNF608	WDR11
DGKD	ZNF609	WDR72
DGKH	ZNF710	WWTR1
DGKK	ZNRF3	XXYLT1
DHX36		ZBED5
DHX8		ZBTB20
DIAPH3		ZFP36L1
DIO2		ZFP36L2
DIRAS2		ZFPM2
DISC1		ZNF217
DKK2		ZNHIT6
DLC1		ZPLD1
DLG1
DLG5
DMRT1
DMRTA2
DNAAF4
DNAH17
DNAH2
DNAJA4
DNAJB1
DNAJB12
DNAJC3
DNAL1
DOCK11
DOCK3
DOCK5
DOK6
DPF3
DPH6
DPP9
DPT
DPYD
DPYSL3
DRAM1
DRD5
DSE
DST
DTL
DUSP10
DUSP4
DUSP5
DUSP6
DVL1
DYM
DYRK2
E2F7
E2F8
EBF2
EBI3
EDN2
EED
EFCAB1
EFEMP1
EFHC2
EFHD2
EFNB1
EFNB2
EGF
EGFR
EHD2
EHHADH
EIF2AK2
EIF2AK4
EIF3H
EIF5
EIF5A2
ELF2
ELK3
ELOVL6
ENPEP
EPAS1
EPB41L1
EPG5
EPHA3
EPHA7
EPM2A
EPS15
ERAP1
ERBIN
EREG
ERP27
ESR1
ETS1
EVC
EXOC2
EXOC4
EXOSC3
F11
F2RL3
F3
FABP5
FADD
FAF1
FAM120B
FAM126A
FAM129B
FAM13A
FAM155A
FAM173B
FAM220A
FAM26F
FAM46A
FAM49B
FAM81B
FAM92B
FAM98B
FANCL
FANK1
FAT4
FBLN2
FBXO15
FBXO17
FBXO7
FEM1A
FERMT1
FGD3
FGFBP1
FHIT
FHL2
FHOD3
FIGNL1
FILIP1L
FLT1
FLVCR2
FMN1
FN1
FNBP1L
FNTB
FOXE1
FOXI1
FOXK1
FOXP2
FOXQ1
FRAS1
FRMD3
FRMD4B
FRMD5
FRMPD3
FRS2
FUNDC1
FUT8
FZD1
FZD5
FZR1
G2E3
GABBR2
GADD45G
GALM
GALNT17
GALNT5
GALNT7
GAS6
GC
GCC2
GCLC
GCOM1
GCSH
GEMIN8
GIMD1
GIPC1
GJA1
GLIS3
GLRA1
GLRA2
GLS
GM2A
GMNC
GMNN
GNG2
GNGT1
GNRH1
GOLGA6L10
GOLGA6L9
GOLGA7B
GOLIM4
GPATCH11
GPD2
GPR12
GPR149
GPR37
GPR39
GPR85
GPR88
GPX3
GRAMD2B
GRB14
GREM1
GRHL3
GRID2
GRIP1
GSE1
GSK3B
GSTCD
GTDC1
GTF2I
GTF2IRD1
GXYLT2
H2BFS
HACE1
HCAR3
HCCS
HDAC2
HDAC7
HECTD1
HELB
HES6
HHAT
HHIPL2
HHLA1
HHLA2
HIGD1C
HINT1
HIVEP3
HK1
HLA-F
HLA-G
HLX
HMGA2
HNF4A
HNF4G
HNMT
HNRNPD
HNRNPLL
HS3ST1
HS3ST5
HS6ST2
HSF2
HSPB1
HSPG2
HTRA4
IBTK
ICA1
IER3
IER5
IFIT1B
IFIT3
IFNAR1
IFNAR2
IFNG
IFT57
IGF1
IGFBP7
IKZF1
IKZF2
IL10RB
IL12B
IL13RA1
IL15
IL17B
IL1A
IL1B
IL1RAP
IL1RAPL2
IL21R
IL23R
IL31RA
IL4
IL4R
IL6
IL7R
IMP4
IMPG2
INO80D
INPP4B
INSL3
INTS12
IPMK
IRGC
IRS1
IRS2
ITGB1
ITM2B
ITPR2
JAML
JCAD
JMJD7
JMY
JPH1
KANK1
KAZN
KCND1
KCND2
KCNG1
KCNIP1
KCNIP4
KCNJ16
KCNK2
KCNMA1
KCNMB2
KCNN2
KCNN4
KCNQ3
KCNQ5
KCNRG
KCNS1
KCNU1
KCTD12
KCTD16
KCTD19
KCTD3
KCTD4
KDM6B
KDM8
KIAA0408
KIAA1217
KIAA1456
KIF16B
KIF26B
KIF3B
KIF3C
KIFC3
KIT
KITLG
KL
KLF12
KLF4
KLF5
KLF7
KLHL13
KLHL25
KLHL31
KLKB1
KMO
KPNA2
KRBOX4
KRTAP10-1
KRTAP2-3
KTN1
LAMB3
LANCL2
LARS
LAX1
LAYN
LCLAT1
LCOR
LCP2
LDHAL6B
LHFPL5
LHX9
LIMS1
LINGO2
LIPC
LIPM
LIX1
LMAN2
LMO7
LNPEP
LNX1
LPP
LRGUK
LRMDA
LRP10
LRRC1
LRRC3
LRRC37A3
LRRC55
LRRK1
LRRN3
LSG1
LSM8
LTA4H
LTBP2
LY96
LYPLAL1
LYVE1
LYZL1
MAF
MAGEB2
MAGEF1
MAGI1
MAGI3
MAL2
MALRD1
MANBA
MANF
MAP1B
MAP2K2
MAP2K6
MAP3K13
MAP3K5
MAP3K7
MAP3K9
MAP7
MAPKBP1
MAX
MBD2
MBIP
MDFIC
MDGA2
MDH2
MECOM
MED18
MED21
MED27
MED4
MED6
MEF2C
MEIS1
MET
METTL14
METTL15
METTL25
METTL7A
MGARP
MGAT1
MGAT5
MGLL
MGST1
MICU1
MLIP
MLLT10
MMP12
MMP14
MMP3
MON2
MORF4L2
MPZL3
MR1
MREG
MRGPRX2
MRPL1
MRPL33
MRPL39
MSRB3
MTMR10
MTMR12
MTSS1
MTURN
MUC16
MUC21
MUC22
MUC4
MUM1L1
MXD3
MYC
MYDGF
MYL12B
MYO1E
MYOF
MYOZ2
MYT1L
MZT2A
NAB1
NACC2
NAMPT
NANOS3
NAP1L5
NAT2
NAV2
NAV3
NBAS
NCALD
NCK2
NCOA2
NCOA3
NCOR2
NDEL1
NDUFB5
NDUFB9
NEBL
NEDD4
NEK7
NELL1
NETO1
NF2
NFATC2
NFATC3
NFIC
NFKB1
NFXL1
NGF
NIPAL4
NKAIN1
NLN
NLRP3
NOG
NOL10
NOL4L
NOP53
NOX4
NPAS2
NPC1L1
NPFFR2
NPIPA7
NPNT
NPTX2
NR1D2
NR2E3
NR2F2
NR4A2
NR5A2
NRIP1
NRP1
NRP2
NSMCE1
NSMCE2
NTMT1
NTN1
NTNG1
NUFIP1
NUP160
NXPH3
NYAP2
ODC1
OFCC1
OGDHL
OGFOD2
OLA1
OLIG1
OPCML
OPN5
OPRK1
OR10G2
OR10G3
OR14J1
OR1M1
OR2J2
OR4E2
OR5H14
OR5H2
OR9A4
ORM1
OSBPL11
OSBPL1A
OSBPL3
OSBPL9
OSGIN2
OSR1
OTUD1
OTUD5
OXR1
P2RY1
PACSIN3
PAG1
PAH
PALLD
PALM2
PAN3
PARD3
PARM1
PAX8
PAX9
PBX4
PCDH7
PCTP
PDCD1LG2
PDCD4
PDCL3
PDE1C
PDE3A
PDE4D
PDE5A
PDE6H
PDGFC
PDGFRA
PDIK1L
PDK1
PDLIM2
PDSS1
PDSS2
PECR
PELI1
PELI2
PEMT
PER2
PF4
PFKP
PGAP1
PGRMC2
PHACTR1
PHACTR3
PHF3
PHKB
PHTF1
PHTF2
PICALM
PIGN
PIK3C2G
PIK3R1
PIM1
PITRM1
PITX2
PIWIL4
PJA1
PKIA
PLA2R1
PLAUR
PLB1
PLCG2
PLCL1
PLCZ1
PLD4
PLEKHA2
PLEKHG4
PLEKHM3
PLIN2
PLK2
PLPP3
PLPPR1
PLXDC2
PLXNA4
PM20D1
PMEPA1
PNMA1
PNRC1
PODXL
POFUT1
POLA2
POLI
POLR2M
POR
POT1
POU2F3
PPFIA1
PPFIA2
PPM1H
PPP1CB
PPP1R17
PPP2R2A
PPP2R2B
PPP2R5A
PPP3CA
PPP4R2
PPTC7
PQLC2
PRDM14
PRDX5
PRDX6
PRELID2
PRICKLE2
PRIMA1
PRKAR1B
PRKCE
PRKD1
PRKX
PRL
PRPS1
PRPS2
PRR5L
PRSS12
PRTG
PSD2
PSD4
PSMB1
PSMD6
PTBP2
PTEN
PTHLH
PTPA
PTPN1
PTPN20
PTPN3
PTPRD
PTTG1
PUM1
PUS7
PYGL
PYGO1
R3HDML
RAB10
RAB22A
RAD51AP2
RAD9B
RAI1
RALA
RALGPS2
RANBP3
RAP1GDS1
RAP2B
RAPGEF1
RAPGEF4
RAPGEF6
RASEF
RASGEF1B
RASGRP1
RASL10B
RASSF6
RASSF8
RBFOX2
RBM20
RBM47
RBPJ
RDH10
RERG
RFPL4B
RFWD2
RFX2
RFX7
RFXAP
RGS18
RGS3
RGS6
RHBDD2
RIMS1
RIN2
RIOX2
RIPK2
RIPK4
RIPOR2
RMDN2
RMI1
RNASEH2B
RNF141
RNF144B
RNF152
RNF183
RNF19B
RNF213
RNF222
RNGTT
ROBO1
ROS1
RPA3
RPA4
RPL10L
RPL24
RPL31
RPS6KA2
RSPH3
RWDD3
S100A10
S1PR3
SARAF
SATB1
SATB2
SDK1
SEMA3D
SEMA7A
SEPT11
SERINC3
SERPINF1
SERTM1
SESN1
SESN2
SESTD1
SETBP1
SFRP5
SFTA3
SGCZ
SH2D1A
SH3RF2
SHB
SHC3
SHOX
SHROOM3
SHROOM4
SIGLEC15
SIK1
SIK2
SIM1
SIPA1L1
SIPA1L2
SLC16A3
SLC18A1
SLC22A23
SLC24A3
SLC25A13
SLC25A21
SLC26A11
SLC26A9
SLC35C1
SLC35D1
SLC35E3
SLC36A3
SLC38A4
SLC44A3
SLC4A3
SLC4A4
SLC6A1
SLC6A11
SLC6A14
SLC6A2
SLC9A7
SLIT1
SLITRK3
SLITRK6
SMAD7
SMARCA2
SMCO3
SMG9
SMIM20
SMIM24
SMIM30
SMNDC1
SMURF2
SMYD3
SMYD4
SNAI2
SNAPC1
SNX19
SOCS6
SOGA3
SORL1
SOX4
SOX6
SOX9
SP100
SP3
SPACA4
SPAG16
SPATA31D1
SPATA31D4
SPDEF
SPDYC
SPECC1L
SPIN1
SPNS2
SPOCD1
SPOP
SPP2
SPRED2
SPRY1
SRP14
SRPK1
SRPK2
SSBP2
SSH2
SSPN
SSTR1
STAC
STAMBPL1
STARD13
STATH
STAU2
STC2
STEAP1B
STK32A
STK38L
STOML3
STPG1
STX8
STXBP1
SUCO
SULF1
SULT2B1
SUPT7L
SUSD3
SUSD6
SVIL
SVIP
SVOP
SVOPL
SYCE1L
SYCP2
SYNDIG1
SYNPO2
SYT1
SYT15
SYT16
SYTL1
SYTL2
SYVN1
TACR2
TAF4
TAGAP
TAS1R3
TAS2R1
TAS2R16
TBC1D2
TBC1D5
TBL1XR1
TBPL2
TCEAL1
TCF7L1
TDRD3
TDRD9
TECRL
TENM1
TENM2
TES
TEX13C
TEX35
TFAP2A
TFPI2
TGFA
TGFB2
TGFBR3
TGOLN2
THADA
THAP6
THOC2
THRB
THSD4
TICAM1
TIGIT
TIMM23B
TIMP3
TIPARP
TKT
TLDC1
TLE1
TMC7
TMCC3
TMEM130
TMEM136
TMEM138
TMEM163
TMEM167A
TMEM191C
TMEM207
TMEM216
TMEM217
TMEM241
TMEM247
TMEM250
TMEM255B
TMEM27
TMEM45B
TMEM51
TMEM92
TMPRSS2
TNFAIP2
TNFRSF11A
TNFSF4
TNIP1
TNK2
TNP1
TNR
TNS1
TNS3
TOM1L1
TOMM7
TPBG
TPGS2
TPRG1
TPT1
TRAF6
TRAPPC12
TRIB1
TRIM2
TRIM24
TRIM32
TRIM36
TRIM55
TRIM63
TRIM9
TRMO
TRMT10B
TRPC4
TRPM1
TRPS1
TRPV3
TRUB1
TSC22D1
TSHB
TSPAN12
TSPAN18
TSPAN2
TTC28
TTC37
TTPAL
TUBA3E
TXN
TYR
UBAP1
UBE2H
UBE2L3
UBE3D
UGGT2
UGP2
UGT2A1
UNC5C
UNC5CL
UPK1B
UQCR10
USH2A
USP12
USP13
USP22
USP24
USP30
USP40
UTP18
VAV1
VAV3
VCAM1
VDR
VEPH1
VGLL1
VLDLR
VPS13B
VPS37B
VPS54
VPS8
VRK2
VWA2
VWA8
WASHC3
WBP1L
WDR44
WDR61
WDR76
WNT7A
WNT7B
XIAP
XYLT1
YAP1
ZBED2
ZBP1
ZC3H12C
ZC3HC1
ZCCHC2
ZDHHC13
ZDHHC6
ZEB1
ZEB2
ZFAND3
ZFP62
ZFP64
ZFR
ZMYND8
ZNF385B
ZNF431
ZNF438
ZNF460
ZNF543
ZNF618
ZNF703
ZNF705A
ZNF714
ZNF778
ZNRF2
ZP3
ZSWIM4
ZSWIM6
