# Supplementary material for: Human iPSC-based Modeling of Pulmonary Fibrosis Reveals p300/CBP Inhibition Suppresses Alveolar Transitional Cell State
Source: Nat Commun. 2026 Feb 12;17:1214. doi: 10.1038/s41467-026-68909-z (PMC12901050; doi:10.1038/s41467-026-68909-z)
Supplement: Supplementary file 5 — Supplementary Data 3 [file 41467_2026_68909_MOESM5_ESM.xlsx]

## Sheet: Supplementary Data 3
	Day14_Unique			Day14&Day17_Common				Day17_Unique
	Motif Name	Consensus	Log P-value_Day14	Motif Name	Consensus	Log P-value_Day14	Log P-value_Day17	Motif Name	Consensus	Log P-value_Day17
	NFYA	YBCTGATTGGCT	-46.21	FRA2	GGATGACTCATC	-196	-53.95	SMAD2:SMAD3	RTGAGTCAYC	-34.53
	SP2 (Encode)/Homer(0.961)	GCCCCGCCCC	-43.96	FOS	NDATGASTCAYN	-187.6	-52.17	HIF-1A	TACGTGCV	-6.638
	ATF2	NRRTGACGTCAT	-43.75	FRA1	NNATGASTCATH	-183.6	-50.47	HIF2A	GCACGTACCC	-5.902
	ATF7	NGRTGACGTCAY	-34.96	FOSL2	NATGASTCABNN	-183.3	-57.38	P50,P52	GGGGGAATCCCC	-5.625
	TFEC	CACTTGAC	-32.47	ATF3	DATGASTCATHN	-169.8	-49.8	E2F7	VDTTTCCCGCCA	-5.484
	C-JUN-CRE	ATGACGTCATCY	-31.64	JUN-AP1	GATGASTCATCN	-168.3	-51.46	NFAT:AP1	SARTGGAAAAWRTGAGTCAB	-5.119
	SP1	GGCCCCGCCCCC	-31.35	JUNB	RATGASTCAT	-166.5	-45.37	RORG	WAABTAGGTCAV	-5.067
	FOXO3	DGTAAACA	-28.27	BATF	DATGASTCAT	-165.6	-48.68	PAX8	GTCATGCHTGRCTGS	-5.012
	SP5	RGKGGGCGGAGC	-26.23	AP-1	VTGACTCATC	-159.3	-48.36	E2F6	GGCGGGAARN	-4.775
	NFY	RGCCAATSRG	-26.18	BACH2	TGCTGAGTCA	-81.55	-34.55	PR	VAGRACAKNCTGTBC	-4.636
	ATF1	GATGACGTCA	-24.47	TEAD1	CYRCATTCCA	-78.25	-15.92	SOX7	VVRRAACAATGG	-4.614
	KLF5	DGGGYGKGGC	-23.82	TEAD3	TRCATTCCAG	-75.8	-12.47	ZFX	AGGCCTRG	-4.607
	FOXF1	WWATRTAAACAN	-23.48	FOXA1 (GSE26831)	WAAGTAAACA	-75.6	-18.94
	FOXK1	NVWTGTTTAC	-22.99	TEAD4	CCWGGAATGY	-73.14	-18.74
	SP2 (Encode)/Homer	YGGCCCCGCCCC	-20.81	FOX:EBOX	NNNVCTGWGYAAACASN	-70.55	-13.25
	FOXL2	WWTRTAAACAVG	-20.47	FOXA1 (GSE27824)	WAAGTAAACA	-69.34	-15.56
	KLF1	VDGGGYGGGGCY	-20	TEAD	YCWGGAATGY	-69.08	-9.634
	GRHL2	AAACYKGTTWDACMRGTTTB	-19.94	FOXM1	TRTTTACTTW	-63.87	-14.21
	KLF6	MKGGGYGTGGCC	-19.67	TEAD2	CCWGGAATGY	-54.41	-6.214
	FOXP1	NYYTGTTTACHN	-19.12	FOXA2	CYTGTTTACWYW	-51.79	-17.98
	KLF9	GCCACRCCCACY	-18.18	NF-E2	GATGACTCAGCA	-48.23	-17.05
	CRE	CSGTGACGTCAC	-17.44	FOXA3	BSNTGTTTACWYWGN	-44.85	-10.14
	KLF3	NRGCCCCRCCCHBNN	-16.48	CREB5	VVATGACGTCAT	-42.17	-5.088
	STAT4	NYTTCCWGGAAR	-16.05	NRF2	HTGCTGAGTCAT	-38.39	-18.29
	GATA4	NBWGATAAGR	-15.35	BACH1	AWWNTGCTGAGTCAT	-37.32	-17.88
	KLF14	RGKGGGCGKGGC	-14.5	NFE2L2	AWWWTGCTGAGTCAT	-24.87	-15.24
	MAZ	GGGGGGGG	-14.34	JUND	ATGACGTCATCN	-24.83	-5.74
	FOXD3	TGTTTAYTTAGC	-13.61	MAFK	GCTGASTCAGCA	-22.78	-11.92
	EGR2	NGCGTGGGCGGR	-13.11	NKX2-1	RSCACTYRAG	-18.08	-7.829
	NFIL3	VTTACGTAAYNNNNN	-12.91	MAFA	TGCTGACTCA	-14.06	-6.232
	FOXO1	CTGTTTAC	-12.73	FOXK2	SCHTGTTTACAT	-11.75	-4.629
	GATA1	SAGATAAGRV	-12.42	P65-REL	GGAAATTCCC	-9.993	-5.24
	GATA6	YCTTATCTBN	-12.14	P73	NRRRCAWGTCCDGRCATGYY	-8.633	-5.247
	NKX3.1	AAGCACTTAA	-12.02	SIX4	TGWAAYCTGABACCB	-5.518	-4.986
	GATA2	BBCTTATCTS	-10.7	SOX10	CCWTTGTYYB	-4.939	-6.08
	STAT3	CTTCCGGGAA	-10.3
	MITF	RTCATGTGAC	-10.26
	NKX2.5	RRSCACTYAA	-10.15
	MAFB	WNTGCTGASTCAGCANWTTY	-10.06
	STAT3+IL21	SVYTTCCNGGAARB	-9.988
	STAT5	RTTTCTNAGAAA	-9.963
	SIX1	GKVTCADRTTWC	-9.783
	STAT1	NATTTCCNGGAAAT	-9.582
	HNF1B	GTTAATNATTAA	-9.332
	ELF1	AVCCGGAAGT	-8.889
	P53 (GSE15780)/Homer	RRCATGYCYRGRCATGYYYN	-8.775
	P53 /Homer	RRCATGYCYRGRCATGYYYN	-8.775
	HNF1	GGTTAAWCATTAA	-8.728
	IRF4	ACTGAAACCA	-8.602
	ETS	AACCGGAAGT	-8.365
	FLI1	NRYTTCCGGH	-8.192
	GATA3	AGATAASR	-7.907
	FOXH1	NNTGTGGATTSS	-7.897
	TRPS1	AGATAAGANN	-7.881
	ELK4	NRYTTCCGGY	-7.718
	RFX1	KGTTGCCATGGCAA	-7.354
	KLF4	GCCACACCCA	-7.272
	ELK1	HACTTCCGGY	-7.236
	ELF4	ACTTCCKGKT	-6.717
	ISL1	CTAATKGV	-6.695
	EGR1	TGCGTGGGYG	-6.657
	NKX2.2	BTBRAGTGSN	-6.53
	KLF10	GGGGGTGTGTCC	-6.525
	NF1	CYTGGCABNSTGCCAR	-6.319
	ELF5	ACVAGGAAGT	-6.185
	CEBP	ATTGCGCAAC	-5.984
	BHLHE41	KCACGTGMCN	-5.918
	WT1	MCTCCCMCRCAB	-5.917
	RBPJ1	HTTTCCCASG	-5.679
	BORIS	CNNBRGCGCCCCCTGSTGGC	-5.45
	PDX1	YCATYAATCA	-5.439
	CTCF	AYAGTGCCMYCTRGTGGCCA	-5.43
	RFX2	GTTGCCATGGCAACM	-5.279
	MYB	GGCVGTTR	-5.27
	E2F4	GGCGGGAAAH	-5.176
	TFE3	GTCACGTGACYV	-5.092
	NUR77	TGACCTTTNCNT	-4.902
	EN1	NDCTAATTAS	-4.799
	RFX5	SCCTAGCAACAG	-4.696
	ZFP281	CCCCTCCCCCAC	-4.696
