# Supplementary material for: Human iPSC-based Modeling of Pulmonary Fibrosis Reveals p300/CBP Inhibition Suppresses Alveolar Transitional Cell State
Source: Nat Commun. 2026 Feb 12;17:1214. doi: 10.1038/s41467-026-68909-z (PMC12901050; doi:10.1038/s41467-026-68909-z)
Supplement: Supplementary file 6 — Supplementary Data 4 [file 41467_2026_68909_MOESM6_ESM.xlsx]

## Sheet: Supplementary Data 4
Sample	Forward	Reverse
H3 iAT2-enriched replication 1	AATGATACGGCGACCACCGAGATCTACACTAGCGTGATCGTCGGCAGCGTCAGATGTGTAT	CAAGCAGAAGACGGCATACGAGATCACAAGCAGTCTCGTGGGCTCGGAGATGTG
H3K27ac iAT2-enriched replication 1	AATGATACGGCGACCACCGAGATCTACACTATAGCCGTCGTCGGCAGCGTCAGATGTGTAT	CAAGCAGAAGACGGCATACGAGATCAGTCAAGGTCTCGTGGGCTCGGAGATGTG
H3K4me3 iAT2-enriched replication 1	AATGATACGGCGACCACCGAGATCTACACCAGTTGTCTCGTCGGCAGCGTCAGATGTGTAT	CAAGCAGAAGACGGCATACGAGATCAGTTGCTGTCTCGTGGGCTCGGAGATGTG
H3K27me3 iAT2-enriched replication 1	AATGATACGGCGACCACCGAGATCTACACGCCTAACATCGTCGGCAGCGTCAGATGTGTAT	CAAGCAGAAGACGGCATACGAGATATAACGGCGTCTCGTGGGCTCGGAGATGTG
H3 iAT1-enriched replication 1	AATGATACGGCGACCACCGAGATCTACACCTATGCTCTCGTCGGCAGCGTCAGATGTGTAT	CAAGCAGAAGACGGCATACGAGATTGACTGCTGTCTCGTGGGCTCGGAGATGTG
H3K27ac iAT1-enriched replication 1	AATGATACGGCGACCACCGAGATCTACACCATGGTTCTCGTCGGCAGCGTCAGATGTGTAT	CAAGCAGAAGACGGCATACGAGATACTTGCGAGTCTCGTGGGCTCGGAGATGTG
H3K4me3 iAT1-enriched replication 1	AATGATACGGCGACCACCGAGATCTACACAAGGATCGTCGTCGGCAGCGTCAGATGTGTAT	CAAGCAGAAGACGGCATACGAGATCAGTGTGAGTCTCGTGGGCTCGGAGATGTG
H3K27me3 iAT1-enriched replication 1	AATGATACGGCGACCACCGAGATCTACACATAGGTCGTCGTCGGCAGCGTCAGATGTGTAT	CAAGCAGAAGACGGCATACGAGATTGACCGTAGTCTCGTGGGCTCGGAGATGTG
H3 CD54+ iATCs replication 1	AATGATACGGCGACCACCGAGATCTACACAAGGCACATCGTCGGCAGCGTCAGATGTGTAT	CAAGCAGAAGACGGCATACGAGATCAGCAAGAGTCTCGTGGGCTCGGAGATGTG
H3K27ac CD54+ iATCs replication 1	AATGATACGGCGACCACCGAGATCTACACTTGTGGCATCGTCGGCAGCGTCAGATGTGTAT	CAAGCAGAAGACGGCATACGAGATTGAGTTCGGTCTCGTGGGCTCGGAGATGTG
H3K4me3 CD54+ iATCs replication 1	AATGATACGGCGACCACCGAGATCTACACGCTCTGAATCGTCGGCAGCGTCAGATGTGTAT	CAAGCAGAAGACGGCATACGAGATTGACATCCGTCTCGTGGGCTCGGAGATGTG
H3K27me3 CD54+ iATCs replication 1	AATGATACGGCGACCACCGAGATCTACACCGCTTACATCGTCGGCAGCGTCAGATGTGTAT	CAAGCAGAAGACGGCATACGAGATACTCCGTAGTCTCGTGGGCTCGGAGATGTG
H3 iAT2-enriched replication 2	AATGATACGGCGACCACCGAGATCTACACTTAGGCCATCGTCGGCAGCGTCAGATGTGTAT	CAAGCAGAAGACGGCATACGAGATCAGAGAGTGTCTCGTGGGCTCGGAGATGTG
H3K27ac iAT2-enriched replication 2	AATGATACGGCGACCACCGAGATCTACACAGCAACTGTCGTCGGCAGCGTCAGATGTGTAT	CAAGCAGAAGACGGCATACGAGATTTCCGATGGTCTCGTGGGCTCGGAGATGTG
H3K4me3 iAT2-enriched replication 2	AATGATACGGCGACCACCGAGATCTACACTTGTCGTGTCGTCGGCAGCGTCAGATGTGTAT	CAAGCAGAAGACGGCATACGAGATTTGGTTGCGTCTCGTGGGCTCGGAGATGTG
H3K27me3 iAT2-enriched replication 2	AATGATACGGCGACCACCGAGATCTACACCTACTCCATCGTCGGCAGCGTCAGATGTGTAT	CAAGCAGAAGACGGCATACGAGATTGAACCTGGTCTCGTGGGCTCGGAGATGTG
H3 iAT1-enriched replication 2	AATGATACGGCGACCACCGAGATCTACACAGCAGTCATCGTCGGCAGCGTCAGATGTGTAT	CAAGCAGAAGACGGCATACGAGATCAACTTGGGTCTCGTGGGCTCGGAGATGTG
H3K27ac iAT1-enriched replication 2	AATGATACGGCGACCACCGAGATCTACACGGATGTCATCGTCGGCAGCGTCAGATGTGTAT	CAAGCAGAAGACGGCATACGAGATTATCGCGAGTCTCGTGGGCTCGGAGATGTG
H3K4me3 iAT1-enriched replication 2	AATGATACGGCGACCACCGAGATCTACACTACGGTCATCGTCGGCAGCGTCAGATGTGTAT	CAAGCAGAAGACGGCATACGAGATTTCTTGGCGTCTCGTGGGCTCGGAGATGTG
H3K27me3 iAT1-enriched replication 2	AATGATACGGCGACCACCGAGATCTACACCTCATAGCTCGTCGGCAGCGTCAGATGTGTAT	CAAGCAGAAGACGGCATACGAGATCAACCGAAGTCTCGTGGGCTCGGAGATGTG
H3 CD54+ iATCs replication 2	AATGATACGGCGACCACCGAGATCTACACCGAACTCATCGTCGGCAGCGTCAGATGTGTAT	CAAGCAGAAGACGGCATACGAGATCAAGTTCCGTCTCGTGGGCTCGGAGATGTG
H3K27ac CD54+ iATCs replication 2	AATGATACGGCGACCACCGAGATCTACACACGACTCATCGTCGGCAGCGTCAGATGTGTAT	CAAGCAGAAGACGGCATACGAGATACCACAACGTCTCGTGGGCTCGGAGATGTG
H3K4me3 CD54+ iATCs replication 2	AATGATACGGCGACCACCGAGATCTACACACACGAGTTCGTCGGCAGCGTCAGATGTGTAT	CAAGCAGAAGACGGCATACGAGATTATGACGGGTCTCGTGGGCTCGGAGATGTG
H3K27me3 CD54+ iATCs replication 2	AATGATACGGCGACCACCGAGATCTACACGATCTCACTCGTCGGCAGCGTCAGATGTGTAT	CAAGCAGAAGACGGCATACGAGATCAAGGCATGTCTCGTGGGCTCGGAGATGTG
p300 iATCs-enriched DMSO replication 1	AATGATACGGCGACCACCGAGATCTACACGCCAAGAATCGTCGGCAGCGTCAGATGTGTAT	CAAGCAGAAGACGGCATACGAGATTACCGACTGTCTCGTGGGCTCGGAGATGTG
H3 iATCs-enriched DMSO replication 1	AATGATACGGCGACCACCGAGATCTACACTAGCTGACTCGTCGGCAGCGTCAGATGTGTAT	CAAGCAGAAGACGGCATACGAGATTACTAGCGGTCTCGTGGGCTCGGAGATGTG
H3K27ac iATCs-enriched DMSO replication 1	AATGATACGGCGACCACCGAGATCTACACCCAAGTTGTCGTCGGCAGCGTCAGATGTGTAT	CAAGCAGAAGACGGCATACGAGATTTGGTCCTGTCTCGTGGGCTCGGAGATGTG
H3K4me3 iATCs-enriched DMSO replication 1	AATGATACGGCGACCACCGAGATCTACACGCAACCAATCGTCGGCAGCGTCAGATGTGTAT	CAAGCAGAAGACGGCATACGAGATGTTCCTTGGTCTCGTGGGCTCGGAGATGTG
H3K27me3 iATCs-enriched DMSO replication 1	AATGATACGGCGACCACCGAGATCTACACTGACAGGTTCGTCGGCAGCGTCAGATGTGTAT	CAAGCAGAAGACGGCATACGAGATACGTTGTGGTCTCGTGGGCTCGGAGATGTG
H3 iATCs-enriched CBP30 replication 1	AATGATACGGCGACCACCGAGATCTACACCCGTCATATCGTCGGCAGCGTCAGATGTGTAT	CAAGCAGAAGACGGCATACGAGATACGCTCTAGTCTCGTGGGCTCGGAGATGTG
H3K27ac iATCs-enriched CBP30 replication 1	AATGATACGGCGACCACCGAGATCTACACGTTGTGGTTCGTCGGCAGCGTCAGATGTGTAT	CAAGCAGAAGACGGCATACGAGATGTTGACTGGTCTCGTGGGCTCGGAGATGTG
H3K4me3 iATCs-enriched CBP30 replication 1	AATGATACGGCGACCACCGAGATCTACACGTCGAGTATCGTCGGCAGCGTCAGATGTGTAT	CAAGCAGAAGACGGCATACGAGATGTTGGTACGTCTCGTGGGCTCGGAGATGTG
H3K27me3 iATCs-enriched CBP30 replication 1	AATGATACGGCGACCACCGAGATCTACACATGCCTTGTCGTCGGCAGCGTCAGATGTGTAT	CAAGCAGAAGACGGCATACGAGATTAGTGTCGGTCTCGTGGGCTCGGAGATGTG
H3 iATCs-enriched GNE781 replication 1	AATGATACGGCGACCACCGAGATCTACACTACCTGGTTCGTCGGCAGCGTCAGATGTGTAT	CAAGCAGAAGACGGCATACGAGATCTTACGTGGTCTCGTGGGCTCGGAGATGTG
H3K27ac iATCs-enriched GNE781 replication 1	AATGATACGGCGACCACCGAGATCTACACCAAGGAACTCGTCGGCAGCGTCAGATGTGTAT	CAAGCAGAAGACGGCATACGAGATACACCTAGGTCTCGTGGGCTCGGAGATGTG
H3K4me3 iATCs-enriched GNE781 replication 1	AATGATACGGCGACCACCGAGATCTACACGCGTAGTATCGTCGGCAGCGTCAGATGTGTAT	CAAGCAGAAGACGGCATACGAGATACGGACATGTCTCGTGGGCTCGGAGATGTG
H3K27me3 iATCs-enriched GNE781 replication 1	AATGATACGGCGACCACCGAGATCTACACCGCTAGTATCGTCGGCAGCGTCAGATGTGTAT	CAAGCAGAAGACGGCATACGAGATGTTGAAGCGTCTCGTGGGCTCGGAGATGTG
p300 iATCs-enriched DMSO replication 2	AATGATACGGCGACCACCGAGATCTACACCAGGTAGTTCGTCGGCAGCGTCAGATGTGTAT	CAAGCAGAAGACGGCATACGAGATACCAGGTAGTCTCGTGGGCTCGGAGATGTG
H3 iATCs-enriched DMSO replication 2	AATGATACGGCGACCACCGAGATCTACACCTATGCTCTCGTCGGCAGCGTCAGATGTGTAT	CAAGCAGAAGACGGCATACGAGATTGACTGCTGTCTCGTGGGCTCGGAGATGTG
H3K27ac iATCs-enriched DMSO replication 2	AATGATACGGCGACCACCGAGATCTACACCATGGTTCTCGTCGGCAGCGTCAGATGTGTAT	CAAGCAGAAGACGGCATACGAGATACTTGCGAGTCTCGTGGGCTCGGAGATGTG
H3K4me3 iATCs-enriched DMSO replication 2	AATGATACGGCGACCACCGAGATCTACACAAGGATCGTCGTCGGCAGCGTCAGATGTGTAT	CAAGCAGAAGACGGCATACGAGATCAGTGTGAGTCTCGTGGGCTCGGAGATGTG
H3K27me3 iATCs-enriched DMSO replication 2	AATGATACGGCGACCACCGAGATCTACACATAGGTCGTCGTCGGCAGCGTCAGATGTGTAT	CAAGCAGAAGACGGCATACGAGATTGACCGTAGTCTCGTGGGCTCGGAGATGTG
H3 iATCs-enriched CBP30 replication 2	AATGATACGGCGACCACCGAGATCTACACAAGGCACATCGTCGGCAGCGTCAGATGTGTAT	CAAGCAGAAGACGGCATACGAGATCAGCAAGAGTCTCGTGGGCTCGGAGATGTG
H3K27ac iATCs-enriched CBP30 replication 2	AATGATACGGCGACCACCGAGATCTACACTTGTGGCATCGTCGGCAGCGTCAGATGTGTAT	CAAGCAGAAGACGGCATACGAGATTGAGTTCGGTCTCGTGGGCTCGGAGATGTG
H3K4me3 iATCs-enriched CBP30 replication 2	AATGATACGGCGACCACCGAGATCTACACGCTCTGAATCGTCGGCAGCGTCAGATGTGTAT	CAAGCAGAAGACGGCATACGAGATTGACATCCGTCTCGTGGGCTCGGAGATGTG
H3K27me3 iATCs-enriched CBP30 replication 2	AATGATACGGCGACCACCGAGATCTACACCGCTTACATCGTCGGCAGCGTCAGATGTGTAT	CAAGCAGAAGACGGCATACGAGATACTCCGTAGTCTCGTGGGCTCGGAGATGTG
H3 iATCs-enriched GNE781 replication 2	AATGATACGGCGACCACCGAGATCTACACAGGTGGATTCGTCGGCAGCGTCAGATGTGTAT	CAAGCAGAAGACGGCATACGAGATACTCGTGTGTCTCGTGGGCTCGGAGATGTG
H3K27ac iATCs-enriched GNE781 replication 2	AATGATACGGCGACCACCGAGATCTACACCCATACCATCGTCGGCAGCGTCAGATGTGTAT	CAAGCAGAAGACGGCATACGAGATACTACCTGGTCTCGTGGGCTCGGAGATGTG
H3K4me3 iATCs-enriched GNE781 replication 2	AATGATACGGCGACCACCGAGATCTACACCTAGCATGTCGTCGGCAGCGTCAGATGTGTAT	CAAGCAGAAGACGGCATACGAGATGTGAGATCGTCTCGTGGGCTCGGAGATGTG
H3K27me3 iATCs-enriched GNE781 replication 2	AATGATACGGCGACCACCGAGATCTACACGCTAACCATCGTCGGCAGCGTCAGATGTGTAT	CAAGCAGAAGACGGCATACGAGATTGAGTCGTGTCTCGTGGGCTCGGAGATGTG
p300 FD-AOs DMSO day14 replication 1	AATGATACGGCGACCACCGAGATCTACACGAAGAGGGTCGTCGGCAGCGTCAGATGTGTAT	CAAGCAGAAGACGGCATACGAGATAGTACGGAGTCTCGTGGGCTCGGAGATGTG
H3 FD-AOs DMSO day14 replication 1	AATGATACGGCGACCACCGAGATCTACACGACATTTCTCGTCGGCAGCGTCAGATGTGTAT	CAAGCAGAAGACGGCATACGAGATCGGATTCTGTCTCGTGGGCTCGGAGATGTG
H3K27ac FD-AOs DMSO day14 replication 1	AATGATACGGCGACCACCGAGATCTACACGCTAGGGTTCGTCGGCAGCGTCAGATGTGTAT	CAAGCAGAAGACGGCATACGAGATGAGCTTCAGTCTCGTGGGCTCGGAGATGTG
p300 FD-AOs BLM day14 replication 1	AATGATACGGCGACCACCGAGATCTACACTACAACACTCGTCGGCAGCGTCAGATGTGTAT	CAAGCAGAAGACGGCATACGAGATTCACGCTAGTCTCGTGGGCTCGGAGATGTG
H3 FD-AOs BLM day14 replication 1	AATGATACGGCGACCACCGAGATCTACACGTCTCGAGTCGTCGGCAGCGTCAGATGTGTAT	CAAGCAGAAGACGGCATACGAGATTGTCTGACGTCTCGTGGGCTCGGAGATGTG
H3K27ac FD-AOs BLM day14 replication 1	AATGATACGGCGACCACCGAGATCTACACCGCCAATCTCGTCGGCAGCGTCAGATGTGTAT	CAAGCAGAAGACGGCATACGAGATTGTTGACGGTCTCGTGGGCTCGGAGATGTG
p300 FD-AOs DMSO day14 replication 2	AATGATACGGCGACCACCGAGATCTACACACTGTTAGTCGTCGGCAGCGTCAGATGTGTAT	CAAGCAGAAGACGGCATACGAGATGACACGTAGTCTCGTGGGCTCGGAGATGTG
H3 FD-AOs DMSO day14 replication 2	AATGATACGGCGACCACCGAGATCTACACCGGATAGATCGTCGGCAGCGTCAGATGTGTAT	CAAGCAGAAGACGGCATACGAGATCATTGGACGTCTCGTGGGCTCGGAGATGTG
H3K27ac FD-AOs DMSO day14 replication 2	AATGATACGGCGACCACCGAGATCTACACAGCTAAGGTCGTCGGCAGCGTCAGATGTGTAT	CAAGCAGAAGACGGCATACGAGATTTGCGTACGTCTCGTGGGCTCGGAGATGTG
p300 FD-AOs BLM day14 replication 2	AATGATACGGCGACCACCGAGATCTACACCCAGGGATTCGTCGGCAGCGTCAGATGTGTAT	CAAGCAGAAGACGGCATACGAGATCGCGTTAAGTCTCGTGGGCTCGGAGATGTG
H3 FD-AOs BLM day14 replication 2	AATGATACGGCGACCACCGAGATCTACACCTGAACACTCGTCGGCAGCGTCAGATGTGTAT	CAAGCAGAAGACGGCATACGAGATTTGCGGTAGTCTCGTGGGCTCGGAGATGTG
H3K27ac FD-AOs BLM day14 replication 2	AATGATACGGCGACCACCGAGATCTACACCTCGTTACTCGTCGGCAGCGTCAGATGTGTAT	CAAGCAGAAGACGGCATACGAGATTGTAGGTCGTCTCGTGGGCTCGGAGATGTG
p300 FD-AOs DMSO day17 replication 1	AATGATACGGCGACCACCGAGATCTACACTGGTTCAATCGTCGGCAGCGTCAGATGTGTAT	CAAGCAGAAGACGGCATACGAGATGAGAGAAGGTCTCGTGGGCTCGGAGATGTG
H3 FD-AOs DMSO day17 replication 1	AATGATACGGCGACCACCGAGATCTACACCAGGTAGTTCGTCGGCAGCGTCAGATGTGTAT	CAAGCAGAAGACGGCATACGAGATACCAGGTAGTCTCGTGGGCTCGGAGATGTG
H3K27ac FD-AOs DMSO day17 replication 1	AATGATACGGCGACCACCGAGATCTACACTAGCTGACTCGTCGGCAGCGTCAGATGTGTAT	CAAGCAGAAGACGGCATACGAGATTACTAGCGGTCTCGTGGGCTCGGAGATGTG
p300 FD-AOs BLM day17 replication 1	AATGATACGGCGACCACCGAGATCTACACAAGTAGAGTCGTCGGCAGCGTCAGATGTGTAT	CAAGCAGAAGACGGCATACGAGATTGTCGTCTGTCTCGTGGGCTCGGAGATGTG
H3 FD-AOs BLM day17 replication 1	AATGATACGGCGACCACCGAGATCTACACGCAACCAATCGTCGGCAGCGTCAGATGTGTAT	CAAGCAGAAGACGGCATACGAGATGTTCCTTGGTCTCGTGGGCTCGGAGATGTG
H3K27ac FD-AOs BLM day17 replication 1	AATGATACGGCGACCACCGAGATCTACACCCAAGTTGTCGTCGGCAGCGTCAGATGTGTAT	CAAGCAGAAGACGGCATACGAGATTTGGTCCTGTCTCGTGGGCTCGGAGATGTG
H3 FD-AOs BLM+CBP30 day17 replication 1	AATGATACGGCGACCACCGAGATCTACACGCCAAGAATCGTCGGCAGCGTCAGATGTGTAT	CAAGCAGAAGACGGCATACGAGATTACCGACTGTCTCGTGGGCTCGGAGATGTG
H3K27ac FD-AOs BLM+CBP30 day17 replication 1	AATGATACGGCGACCACCGAGATCTACACCCGTCATATCGTCGGCAGCGTCAGATGTGTAT	CAAGCAGAAGACGGCATACGAGATACGCTCTAGTCTCGTGGGCTCGGAGATGTG
H3 FD-AOs BLM+GNE781 day17 replication 1	AATGATACGGCGACCACCGAGATCTACACGTCGAGTATCGTCGGCAGCGTCAGATGTGTAT	CAAGCAGAAGACGGCATACGAGATGTTGGTACGTCTCGTGGGCTCGGAGATGTG
H3K27ac FD-AOs BLM+GNE781 day17 replication 1	AATGATACGGCGACCACCGAGATCTACACGTTGTGGTTCGTCGGCAGCGTCAGATGTGTAT	CAAGCAGAAGACGGCATACGAGATGTTGACTGGTCTCGTGGGCTCGGAGATGTG
p300 FD-AOs DMSO day17 replication 2	AATGATACGGCGACCACCGAGATCTACACGTGGAGAGTCGTCGGCAGCGTCAGATGTGTAT	CAAGCAGAAGACGGCATACGAGATCGATGTAGGTCTCGTGGGCTCGGAGATGTG
H3 FD-AOs DMSO day17 replication 2	AATGATACGGCGACCACCGAGATCTACACTACAACACTCGTCGGCAGCGTCAGATGTGTAT	CAAGCAGAAGACGGCATACGAGATTCACGCTAGTCTCGTGGGCTCGGAGATGTG
H3K27ac FD-AOs DMSO day17 replication 2	AATGATACGGCGACCACCGAGATCTACACTCCACGAGTCGTCGGCAGCGTCAGATGTGTAT	CAAGCAGAAGACGGCATACGAGATCGATTGCAGTCTCGTGGGCTCGGAGATGTG
p300 FD-AOs BLM day17 replication 2	AATGATACGGCGACCACCGAGATCTACACACGAGTTCTCGTCGGCAGCGTCAGATGTGTAT	CAAGCAGAAGACGGCATACGAGATCGATGAGAGTCTCGTGGGCTCGGAGATGTG
H3 FD-AOs BLM day17 replication 2	AATGATACGGCGACCACCGAGATCTACACACTGTTAGTCGTCGGCAGCGTCAGATGTGTAT	CAAGCAGAAGACGGCATACGAGATGACACGTAGTCTCGTGGGCTCGGAGATGTG
H3K27ac FD-AOs BLM day17 replication 2	AATGATACGGCGACCACCGAGATCTACACGTGAGACGTCGTCGGCAGCGTCAGATGTGTAT	CAAGCAGAAGACGGCATACGAGATAGACTCTCGTCTCGTGGGCTCGGAGATGTG
H3 FD-AOs BLM+CBP30 day17 replication 2	AATGATACGGCGACCACCGAGATCTACACCCAGGGATTCGTCGGCAGCGTCAGATGTGTAT	CAAGCAGAAGACGGCATACGAGATCGCGTTAAGTCTCGTGGGCTCGGAGATGTG
H3K27ac FD-AOs BLM+CBP30 day17 replication 2	AATGATACGGCGACCACCGAGATCTACACTGGTTCAATCGTCGGCAGCGTCAGATGTGTAT	CAAGCAGAAGACGGCATACGAGATGAGAGAAGGTCTCGTGGGCTCGGAGATGTG
H3 FD-AOs BLM+GNE781 day17 replication 2	AATGATACGGCGACCACCGAGATCTACACCGGCGTAATCGTCGGCAGCGTCAGATGTGTAT	CAAGCAGAAGACGGCATACGAGATTCAACCACGTCTCGTGGGCTCGGAGATGTG
H3K27ac FD-AOs BLM+GNE781 day17 replication 2	AATGATACGGCGACCACCGAGATCTACACAAGTAGAGTCGTCGGCAGCGTCAGATGTGTAT	CAAGCAGAAGACGGCATACGAGATTGTCGTCTGTCTCGTGGGCTCGGAGATGTG
