# Supplementary material for: Human iPSC-based Modeling of Pulmonary Fibrosis Reveals p300/CBP Inhibition Suppresses Alveolar Transitional Cell State
Source: Nat Commun. 2026 Feb 12;17:1214. doi: 10.1038/s41467-026-68909-z (PMC12901050; doi:10.1038/s41467-026-68909-z)
Supplement: Supplementary file 9 — Source Data [file 41467_2026_68909_MOESM9_ESM.xlsx]

## Sheet: Figure 1
	Figure 1h
	% of inhibition of the matrix area
	Gel contraction	DMSO	BLM	BLM+CBP30_1μM	BLM+CBP30_10μM	BLM+GNE781_1μM	BLM+GNE781_10μM
	Replicate1	100	0	78.46	145.39	68.1025	150.283
	Replicate2	100	0	63.2079	104.598	77.3029	99.5391
	Replicate3	100	0	87.144	144.424	64.7191	101.465
	Replicate4	100	0	-	100.37	-	73.0976
	Replicate5	100	0	-	-	-	-
	p=value	DMSO vs BLM; p= 0.000000410
		BLM vs. BLM+CBP30_1 μM; p= 0.000118
		BLM vs. BLM+CBP30_10 μM; p= 0.0000000390
		BLM vs. BLM+GNE-781_1 μM; p= 0.000324
		BLM vs. BLM+GNE-781_10 μM; p= 0.000000408

## Sheet: Figure 2
	Figure 2c
	Downregulated pathways in HFLFs treated with CBP30
	Pathway	Elastic fibre formation	Collagen biosynthesis and modifying enzymes	Integrin cell surface interactions	Collagen formation	muscle structure development	Smooth Muscle Contraction	Extracellular matrix organization	NABA CORE MATRISOME
	-log10 (P value)	12.7239	19.3574	21.0822	21.807	22.1154	23.4741	43.6298	52.3189
	Figure 2f						Figure 2g
	% of Act-p300+/EpCAM+ cells in FOV						% of SFN+/EpCAM+ cells in FOV
		DMSO	BLM	BLM+CBP30	BLM+GNE781			DMSO	BLM	BLM+CBP30	BLM+GNE781
	Replicate1	4.32692	42.7136	17.1429	20.8		Replicate1	5.28846	34.1709	7.14286	11.2
	Replicate2	10.4265	31.9549	7.95455	6.64207		Replicate2	4.73934	25.9398	3.40909	2.21402
	Replicate3	4.69314	47.3684	13.986	15.6028		Replicate3	2.16607	41.4474	16.7832	9.92908
	p=value	BLM vs. DMSO; p= 0.000327					p=value	BLM vs. DMSO; p= 0.000612
		BLM vs. BLM+CBP30; p= 0.00136						BLM vs. BLM+CBP30; p= 0.00206
		BLM vs. BLM+GNE781; p= 0.00186						BLM vs. BLM+GNE781; p= 0.00147

## Sheet: Figure 3
	Figure 3b															Figure 3e
	Relative expression levels															% of Act-p300+/total cells in FOV
			Replicate1	Replicate2	Replicate3	Replicate4	Replicate5	Replicate6	Replicate7	Replicate8	Ave.	SD	p=value				Saline	BLM	BLM+CBP30
	COL1A1	Saline	1.39247	1.10021	0.507322	1.9405	0.703396	0.356103	-	-	1	0.598987	BLM vs. Saline; p= 0.0118			Replicate1	3.66013	11.1392	4.45468
		BLM	2.34628	3.21313	2.44432	2.67981	11.4536	6.65883	4.14379	2.14962	4.38618	3.21591	BLM vs. BLM+CBP30; p= 0.0489			Replicate2	2.99539	11.4	5.5788
		BLM+CBP30	1.46678	3.17227	2.2307	2.62377	2.64601	1.2688	1.01057	1.04739	1.93329	0.836973				Replicate3	3.44333	13.7626	6.46109
	COL3A1	Saline	1.02315	0.992698	0.984153	1.41948	0.910993	0.669525	-	-	1	0.242463	BLM vs. Saline; p= 0.00184			Ave.	3.36628	12.1006	5.49819
		BLM	2.12842	2.85859	1.92411	2.0281	7.45393	6.19377	5.33763	2.65368	3.82228	2.17435	BLM vs. BLM+CBP30; p= 0.0219			SD	0.339001	1.44523	1.00563
		BLM+CBP30	1.51016	2.35447	1.91957	1.96709	1.66471	2.40762	1.8492	1.96492	1.95472	0.306894				p=value	BLM vs. Saline; p= 0.0000874
	CTHRC1	Saline	1.92362	0.610409	0.465966	1.34241	1.14273	0.514858	-	-	1	0.576721	BLM vs. Saline; p= 0.00268				BLM vs. BLM+CBP30; p= 0.000421
		BLM	2.54131	2.74755	2.16552	1.51897	7.88539	5.44246	5.46121	2.58629	3.79359	2.20995	BLM vs. BLM+CBP30; p= 0.00389
		BLM+CBP30	1.08875	1.44302	1.34112	1.02728	0.915936	1.58812	1.57088	1.59567	1.32135	0.274854				Figure 3g
																% of ACTA2 coverage/area
	Figure 3c																Saline	BLM	BLM+CBP30
	Relative expression levels															Replicate1	0.425223	8.24935	5.45516
			Replicate1	Replicate2	Replicate3	Replicate4	Replicate5	Replicate6	Replicate7	Replicate8	Ave.	SD	p=value			Replicate2	0.842013	12.0683	4.42624
	SFN	Saline	1.68276	0.718726	0.598517	1.44438	0.76769	0.787933	-	-	1	0.447855	BLM vs. Saline; p= 0.00336			Replicate3	0.174482	10.2377	4.26851
		BLM	2.78399	2.57029	2.06636	1.94013	9.15701	8.63689	6.94516	3.99378	4.7617	3.01503	BLM vs. BLM+CBP30; p= 0.0221			Ave.	0.480573	10.1851	4.71664
		BLM+CBP30	1.2813	1.43176	2.14652	1.32825	1.62647	3.58895	2.34354	3.00775	2.09432	0.848433				SD	0.33719	1.91	0.644422
	CLDN4	Saline	1.3693	0.715277	0.915422	1.59868	0.654412	0.746909	-	-	1	0.391537	BLM vs. Saline; p= 0.000269			p=value	BLM vs. Saline; p= 0.000101
		BLM	8.24279	6.44909	4.95968	4.76398	13.9001	17.9311	20.1518	16.8801	11.6598	6.26766	BLM vs. BLM+CBP30; p= 0.0203				BLM vs. BLM+CBP30; p= 0.00232
		BLM+CBP30	2.98949	4.88505	4.18643	4.82269	3.01226	10.2372	7.30919	8.93331	5.79696	2.72163
	KRT19	Saline	1.62668	0.68945	0.68387	1.14419	1.17775	0.678057	-	-	1	0.386042	BLM vs. Saline; p= 0.0359			Figure 3h
		BLM	1.24275	1.32918	1.00025	1.0193	4.68573	3.49016	5.34658	2.12548	2.52993	1.74794	BLM vs. BLM+CBP30; p= 0.0394			% of SFN+/total cells in FOV
		BLM+CBP30	0.844025	0.89096	1.38307	0.701499	0.623874	1.40441	1.65931	1.60325	1.1388	0.417741					Saline	BLM	BLM+CBP30
																Replicate1	0.58651	5.56586	2.40074
																Replicate2	1.2487	7.48538	1.92484
																Replicate3	0.371402	12.4019	2.88303
																Ave.	0.735537	8.48437	2.40287
																SD	0.457241	3.5258	0.479099
																p=value	BLM vs. Saline; p= 0.00673
																	BLM vs. BLM+CBP30; p= 0.0202

## Sheet: Figure 4
	Figure 4h
	Cell type (％)	DCI_LATS	DCIK+3i	PAL+
	iAT1	59.7174	0	0
	iAT2	0.0066	38.0295	0
	Intestinal-like cell	0.0495839	0	1.45782
	Mesenchyme-like cell	1.23098	0.321484	0.02
	Immature secretory cell	0.112718	0.087	59.101
	Multiciliated cell	0.072	0.00234	0.951776
	PNEC	16.2718	18.9317	0.559487
	iATCs	0.0129386	0	37.7416
	Proliferating iAT1	22.4078	0.004309	0
	Proliferating iAT2	0.0117752	9.81932	0
	Respiratory bronchiole-like cell	0.106358	32.8044	0.168345

## Sheet: Figure 5
	Figure 5a					Figure 5e								Relative expression levels
	Relative expression levels					CD54-APC+/Total cells (%)								SFN	Replicate1	Replicate2	Replicate3	Ave.	SD	p=value
	SFN	DMSO	CBP30	GNE781			Replicate1	Replicate2	Replicate3	Ave.	SD	p=value		Day0	1	1	1	1	0	Day0 vs. Day4; P=0.324
	Replicate1	1	0.176643	0.10392		DMSO	16.2	13.5	16	15.2333	1.50444	DMSO vs. CBP30; p= 0.00262		Day4	0.89704	1.2259	2.25018	1.45771	0.705726
	Replicate2	1	0.556735	0.430237		CBP30	7.2	6.9	10.1	8.06667	1.7673	DMSO vs. GNE781; p= 0.00139		MMP7	Replicate1	Replicate2	Replicate3	Ave.	SD	p=value
	Replicate3	1	0.27438	0.233195		GNE781	6.6	6	8.7	7.1	1.41774			Day0	1	1	1	1	0	Day0 vs. Day4; P=0.617
	Ave.	1	0.335919	0.255784										Day4	0.647261	0.991312	2.04499	1.22786	0.728271
	SD	0	0.197377	0.164327		Figure 5g								SOX4	Replicate1	Replicate2	Replicate3	Ave.	SD	p=value
	p=value	DMSO vs. CBP30; p= 0.00277				Relative expression levels								Day0	1	1	1	1	0	Day0 vs. Day4; P=0.740
		DMSO vs. GNE781; p= 0.00153				SFN	Replicate1	Replicate2	Replicate3	Ave.	SD	p=value		Day4	0.55674	1.58477	1.17692	1.10614	0.517657
	MMP7	DMSO	CBP30	GNE781		Whole	3.52013	2.29344	0.864925	2.22616	1.32888	CD54- vs. Whole; p= 0.441		KRT17	Replicate1	Replicate2	Replicate3	Ave.	SD	p=value
	Replicate1	1	0.0601186	0.0331243		CD54-	1	1	1	1	0	CD54- vs. CD54+; p= 0.00000335		Day0	1	1	1	1	0	Day0 vs. Day4; P=0.701
	Replicate2	1	0.245182	0.252635		CD54+	21.7891	18.3762	19.3154	19.8269	1.76301			Day4	0.687087	0.975583	1.71766	1.12678	0.531665
	Replicate3	1	0.0702077	0.0416595		MMP7	Replicate1	Replicate2	Replicate3	Ave.	SD	p=value		ITGB6	Replicate1	Replicate2	Replicate3	Ave.	SD	p=value
	Ave.	1	0.125169	0.109139		Whole	2.03615	3.03435	1.58965	2.22005	0.739699	CD54- vs. Whole; p= 0.920		Day0	1	1	1	1	0	Day0 vs. Day4; P=0.109
	SD	0	0.104056	0.124344		CD54-	1	1	1	1	0	CD54- vs. CD54+; p= 0.00130		Day4	2.30483	1.26583	3.6023	2.39099	1.17061
	p=value	DMSO vs. CBP30; p= 0.0000486				CD54+	26.3038	29.4348	15.1068	23.6151	7.53288			COL1A1	Replicate1	Replicate2	Replicate3	Ave.	SD	p=value
		DMSO vs. GNE781; p= 0.0000438				KRT17	Replicate1	Replicate2	Replicate3	Ave.	SD	p=value		Day0	1	1	1	1	0	Day0 vs. Day4; P=0.0442
	KRT17	DMSO	CBP30	GNE781		Whole	4.19595	9.61943	0.905839	4.90707	4.40011	CD54- vs. Whole; p= 0.397		Day4	6.20559	1.67823	2.98083	3.62155	2.33069
	Replicate1	1	0.154069	0.0708312		CD54-	1	1	1	1	0	CD54- vs. CD54+; p= 0.000105
	Replicate2	1	0.274644	0.452934		CD54+	35.1606	26.2964	34.06	31.839	4.83147			Figure 5j
	Replicate3	1	0.220403	0.240136										Relative expression levels
	Ave.	1	0.216372	0.254634										CTHRC1	Replicate1	Replicate2	Replicate3	Ave.	SD	p=value
	SD	0	0.0603888	0.191464										Alone	1	1	1	1	0	Day0 vs. Day4; P=0.0340
	p=value	DMSO vs. CBP30; p= 0.000305												with iATCs	4.15162	2.01707	4.78876	3.65248	1.45169
		DMSO vs. GNE781; p= 0.000402												COL1A1	Replicate1	Replicate2	Replicate3	Ave.	SD	p=value
	COL1A1	DMSO	CBP30	GNE781										Alone	1	1	1	1	0	Day0 vs. Day4; P=0.0442
	Replicate1	1	0.189822	0.264868										with iATCs	6.20314	2.7316	3.35641	4.09705	1.85049
	Replicate2	1	0.46739	0.184452										POSTN	Replicate1	Replicate2	Replicate3	Ave.	SD	p=value
	Replicate3	1	0.223222	0.469886										Alone	1	1	1	1	0	Day0 vs. Day4; P=0.0468
	Ave.	1	0.293478	0.306402										with iATCs	15.4799	4.59777	9.71136	9.92968	5.44436
	SD	0	0.151535	0.14718
	p=value	DMSO vs. CBP30; p= 0.000713
		DMSO vs. GNE781; p= 0.000788
	SOX4	DMSO	CBP30	GNE781
	Replicate1	1	0	0.0486626
	Replicate2	1	0.186216	0.220344
	Replicate3	1	0	0.082415
	Ave.	1	0.0620719	0.117141
	SD	0	0.107512	0.0909564
	p=value	DMSO vs. CBP30; p= 0.0000143
		DMSO vs. GNE781; p= 0.0000204
	KRT19	DMSO	CBP30	GNE781
	Replicate1	1	0.312022	0.526342
	Replicate2	1	0.193924	0.17824
	Replicate3	1	0.553154	0.311867
	Ave.	1	0.353033	0.338816
	SD	0	0.183093	0.175609
	p=value	DMSO vs. CBP30; p= 0.00300
		DMSO vs. GNE781; p= 0.00266

## Sheet: Figure 6
	Figure 6c												Figure 6d
	Ratio to adult lung												Ratio to adult lung
	SFTPC	Replicate1	Replicate2	Replicate3	Replicate4	Replicate5	Replicate6	Replicate7	Ave.	SD			COL1A1	Replicate1	Replicate2	Replicate3	Replicate4	Replicate5	Replicate6	Replicate7	Ave.	SD
	iATCs_Day0	0.00319769	0.000582	0.000319	0	0	2.47e-05	3.53e-05	0.000594099	0.00116883			iATCs_Day0	20.3664	16.4229	4.70672	25.2631	11.2198	6.52171	13.7538	14.0363	7.34086
	iATCs→iAT2s	0.297656	0.208763	0.112618	0.101599	0.028175	0.070614	-	0.136571	0.0990524			iATCs→iAT2s	0.048167	0.008835	0.057076	0.019703	0.05473	0.016422	-	0.0341555	0.0214917
	iAT2s→iAT2s	0.224763	0.405314	0.126564	0.128381	0.091827	0.141429	-	0.18638	0.116024			iAT2s→iAT2s	0	0.053686	0.030818	0.045706	0.120041	0.058588	-	0.0514732	0.0396647
	p=value	iATCs→iAT2s vs. iATCs_Day0; p= 0.0206											p=value	iATCs→iAT2s vs. iATCs_Day0; p= 0.0000772
		iATCs→iAT2s vs. iAT2s→iAT2s; p= 0.507												iATCs→iAT2s vs. iAT2s→iAT2s; p > 0.999
	NAPSA	Replicate1	Replicate2	Replicate3	Replicate4	Replicate5	Replicate6	Replicate7	Ave.	SD			KRT17	Replicate1	Replicate2	Replicate3	Replicate4	Replicate5	Replicate6	Replicate7	Ave.	SD
	iATCs_Day0	0.101035	0.153148	0.511436	0.072962	0.039202	0.028148	0.018076	0.132001	0.1738			iATCs_Day0	30.1848	18.4281	16.0367	21.769	15.7403	1.55288	11.3019	16.4305	8.85012
	iATCs→iAT2s	1.00612	0.892015	0.749424	0.162566	0.157048	0.12581	-	0.515497	0.41039			iATCs→iAT2s	1.2313	3.90107	6.11648	0.27164	3.03595	0.445193	-	2.50027	2.2859
	iAT2s→iAT2s	0.368029	0.551314	0.181306	0.27435	0.60583	0.271515	-	0.375391	0.168981			iAT2s→iAT2s	2.431	0.458075	0.268351	0.436959	8.37266	0.409799	-	2.06281	3.19753
	p=value	iATCs→iAT2s vs. iATCs_Day0; p= 0.0386											p=value	iATCs→iAT2s vs. iATCs_Day0; p= 0.00110
		iATCs→iAT2s vs. iAT2s→iAT2s; p= 0.578												iATCs→iAT2s vs. iAT2s→iAT2s; p= 0.988
	SLC34A2	Replicate1	Replicate2	Replicate3	Replicate4	Replicate5	Replicate6	Replicate7	Ave.	SD			MMP7	Replicate1	Replicate2	Replicate3	Replicate4	Replicate5	Replicate6	Replicate7	Ave.	SD
	iATCs_Day0	0.0143553	0.031888	0.057722	0.005182	0.00688	0.007297	0.004681	0.0182865	0.0198466			iATCs_Day0	67.053	75.2632	22.0217	26.9909	41.2226	7.50701	21.2713	37.3328	25.2523
	iATCs→iAT2s	0.729927	0.994574	1.54352	0.138214	0.366941	0.104119	-	0.646216	0.559186			iATCs→iAT2s	1.48882	1.35973	5.33541	0.130043	1.72717	0.079447	-	1.68677	1.92184
	iAT2s→iAT2s	1.13299	0.143479	0.039357	0.143492	1.52927	0.235507	-	0.53735	0.630565			iAT2s→iAT2s	0.384634	0	0	0.30513	8.71205	0.382822	-	1.63077	3.47364
	p=value	iATCs→iAT2s vs. iATCs_Day0; p= 0.0526											p=value	iATCs→iAT2s vs. iATCs_Day0; p= 0.00159
		iATCs→iAT2s vs. iAT2s→iAT2s; p= 0.890												iATCs→iAT2s vs. iAT2s→iAT2s; p > 0.999
	Figure 6g												Figure 6h
	Ratio to adult lung												Ratio to adult lung
	AGER	Replicate1	Replicate2	Replicate3	Replicate4	Replicate5	Replicate6	Replicate7	Ave.	SD			COL1A1	Replicate1	Replicate2	Replicate3	Replicate4	Replicate5	Replicate6	Replicate7	Ave.	SD
	iATCs_Day0	0.0227325	0.058348	0.047691	0.015518	0.004642	0.011342	0.006114	0.0237696	0.0210914			iATCs_Day0	20.3664	16.4229	4.70672	25.2631	11.2198	6.52171	13.7538	14.0363	7.34086
	iATCs→iAT1s	0.315786	0.466312	0.40653	2.39274	0.378674	-	-	0.792008	0.89647			iATCs→iAT1s	3.73155	3.01218	0.32425	1.33319	0.375922	-	-	1.75542	1.55033
	iAT2s→iAT1s	1.20546	0.557924	0.335079	0.298276	0.336355	-	-	0.546618	0.382371			iAT2s→iAT1s	0.409829	0.425916	0.231232	0.234278	0.20887	-	-	0.302025	0.10636
	p=value	iATCs→iAT1s vs. iATCs_Day0; p= 0.0441											p=value	iATCs→iAT1s vs. iATCs_Day0; p= 0.00138
		iATCs→iAT1s vs. iAT2s→iAT1s; p= 0.678												iATCs→iAT1s vs. iAT2s→iAT1s; p= 0.850
	CLIC5	Replicate1	Replicate2	Replicate3	Replicate4	Replicate5	Replicate6	Replicate7	Ave.	SD			KRT17	Replicate1	Replicate2	Replicate3	Replicate4	Replicate5	Replicate6	Replicate7	Ave.	SD
	iATCs_Day0	1.64117	1.45473	0.852248	2.09169	1.31947	0.500484	0.969128	1.26127	0.533257			iATCs_Day0	30.1848	18.4281	16.0367	21.769	15.7403	1.55288	11.3019	16.4305	8.85012
	iATCs→iAT1s	4.24333	6.89032	2.82894	8.8152	2.72063	-	-	5.09968	2.67212			iATCs→iAT1s	9.10914	8.4442	0.408797	2.45354	0.386793	-	-	4.16049	4.30317
	iAT2s→iAT1s	7.8606	4.16624	2.07667	1.93565	2.01912	-	-	3.61165	2.55257			iAT2s→iAT1s	1.9932	1.29403	0.307279	0.39008	0.206394	-	-	0.838197	0.778408
	p=value	iATCs→iAT1s vs. iATCs_Day0; p= 0.0103											p=value	iATCs→iAT1s vs. iATCs_Day0; p= 0.00872
		iATCs→iAT1s vs. iAT2s→iAT1s; p= 0.412												iATCs→iAT1s vs. iAT2s→iAT1s; p= 0.615
	RTKN2	Replicate1	Replicate2	Replicate3	Replicate4	Replicate5	Replicate6	Replicate7	Ave.	SD			MMP7	Replicate1	Replicate2	Replicate3	Replicate4	Replicate5	Replicate6	Replicate7	Ave.	SD
	iATCs_Day0	0.326034	0.134518	0.09537	0.200746	0.07894	0.012136	0.053138	0.128697	0.105711			iATCs_Day0	67.053	75.2632	22.0217	26.9909	41.2226	7.50701	21.2713	37.3328	25.2523
	iATCs→iAT1s	1.02723	2.56753	1.20339	6.73591	0.906362	-	-	2.48808	2.46661			iATCs→iAT1s	6.56341	0	0.056473	0	0.037764	-	-	1.33153	2.92481
	iAT2s→iAT1s	5.63783	2.67177	0.766932	0.824856	0.753906	-	-	2.13106	2.12446			iAT2s→iAT1s	0	0	0	0	0.035811	-	-	0.0071622	0.0160152
	p=value	iATCs→iAT1s vs. iATCs_Day0; p= 0.0644											p=value	iATCs→iAT1s vs. iATCs_Day0; p= 0.00441
		iATCs→iAT1s vs. iAT2s→iAT1s; p= 0.925												iATCs→iAT1s vs. iAT2s→iAT1s; p= 0.988
	Figure 6i
	Ratio to adult lung
	HiBiT Assay	Replicate1	Replicate2	Replicate3	Ave.	SD
	iATCs→iAT2s	40880	28408	25753	31680.3	8076.98
	iATCs→iAT1s	5364364	4905420	4789103	5019629	304161
	iAT2s→iAT2s	41432	27044	31380	33285.3	7380.81
	iAT2s→iAT1s	5010156	4985452	5104141	5.03325e+06	62623.9
	p=value	iATCs→iAT2s vs. iATCs→iAT1s; p= 0.00000000185
		iAT2s→iAT2s vs. iAT2s→iAT1s; p= 0.00000000181

## Sheet: Figure 8
	Figure 8f
	Enriched pathways of 126 AP-1/HNF1B-associated genes reduced by p300/CBP inhibition in iATCs
	Pathway	Pulmonary Fibrosis Idiopathic Signaling Pathway	Molecular Mechanisms of Cancer	Tumor Microenvironment Pathway	Nuclear Cytoskeleton Signaling Pathway	RAF/MAP kinase cascade	Phagosome Formation	FAK Signaling	Sertoli Cell-Sertoli Cell Junction Signaling	S100 Family Signaling Pathway	RHO GTPase cycle
	Z-score	1.342	1.633	2	2	2	2	2	2.236	2.236	3.606

## Sheet: Figure 9
	Figure 9d
	% of inhibition of the matrix area
	Gel contraction		Replicate1	Replicate2	Replicate3	Ave.	SD	p=value
	DMSO		100	100	100	100	0	DMSO vs. BLM; p= 0.0000335
	BLM		0	0	0	0	0	BLM vs. BLM+SR11392; p= 0.00125
	BLM+SR11392		67.941	72.1233	38.8562	59.6402	18.1205	BLM vs. BLM+T5224; p= 0.00151
	BLM+T5224		59.9669	75.1716	38.5315	57.89	18.4081
	Figure 9f
	Relative expression levels
	ATF3	Replicate1	Replicate2	Replicate3	Replicate4	Ave.	SD	p=value
	siCont	1	1	1	1	1	0	siCont vs. siATF3; p= 0.000721
	siATF3	0.338346	0.366674	0.482393	-	0.395804	0.0763139	siCont vs. siHNF1b; p= 0.000656
	siHNF1b	0.260426	0.733367	0.310938	0.425609	0.432585	0.212097
	HNF1B	Replicate1	Replicate2	Replicate3	Replicate4	Ave.	SD	p=value
	siCont	1	1	1	1	1	0	siCont vs. siATF3; p= 0.0000284
	siATF3	0.344531	0.514277	0.562523	-	0.473777	0.1145	siCont vs. siHNF1b; p= 0.00000424
	siHNF1b	0.398169	0.260443	0.439892	0.390594	0.372274	0.0776414
	Figure 9g
	Relative expression levels
	TP63	Replicate1	Replicate2	Replicate3	Replicate4	Ave.	SD	p=value
	siCont	1	1	1	1	1	0	siCont vs. siATF3; p= 0.000921
	siATF3	0.280315	0.595609	0.433003	-	0.436309	0.157673	siCont vs. siHNF1b; p= 0.000605
	siHNF1b	0.213218	0.595601	0.548165	0.417861	0.443711	0.171052
	MMP7	Replicate1	Replicate2	Replicate3	Replicate4	Ave.	SD	p=value
	siCont	1	1	1	1	1	0	siCont vs. siATF3; p= 0.0000324
	siATF3	0.120192	0.420216	0.198914	-	0.246441	0.155556	siCont vs. siHNF1b; p= 0.00000738
	siHNF1b	0.080378	0.104601	0.333689	0.078195	0.149216	0.123563
	ITGB6	Replicate1	Replicate2	Replicate3	Replicate4	Ave.	SD	p=value
	siCont	1	1	1	1	1	0	siCont vs. siATF3; p= 0.00000799
	siATF3	0.393267	0.521195	0.449548	-	0.45467	0.0641176	siCont vs. siHNF1b; p= 0.000000808
	siHNF1b	0.29556	0.346018	0.427223	0.206442	0.318811	0.0924856
	KRT17	Replicate1	Replicate2	Replicate3	Replicate4	Ave.	SD	p=value
	siCont	1	1	1	1	1	0	siCont vs. siATF3; p= 0.000868
	siATF3	0.108875	0.405449	0.593998	-	0.369441	0.244558	siCont vs. siHNF1b; p= 0.0000931
	siHNF1b	0.069705	0.092871	0.307308	0.29818	0.192016	0.128261
	COL1A1	Replicate1	Replicate2	Replicate3	Replicate4	Ave.	SD	p=value
	siCont	1	1	1	1	1	0	siCont vs. siATF3; p= 0.00195
	siATF3	0.295418	0.639152	0.499589	-	0.478053	0.172876	siCont vs. siHNF1b; p= 0.00178
	siHNF1b	0.623243	0.361585	0.69105	0.362532	0.509602	0.172604

## Sheet: Supplementary Figure 1
	Supplementary Figure 1c
	Relative expression levels
	NOXA	Replicate1	Replicate2	Replicate3	Replicate4	Replicate5	Replicate6	Replicate7	Replicate8	Replicate9	Replicate10	Replicate11	Replicate12	Replicate13	Replicate14	Replicate15	Ave.	SD
	Without compound	1	1	1	1	1	1	1	1	1	-	-	-	-	-	-	1	0
	morphological cytotoxicity(-)	1.04615	0.668845	0.70584	0.548083	-	-	-	-	-	-	-	-	-	-	-	0.74223	0.21352
	morphological cytotoxicity(+)	37.0348	23.9049	4.78624	3.51787	2.88338	12.4946	17.9097	6.56696	10.9375	14.8766	25.3396	17.09	3.19287	4.29049	4.986	12.6541	10.1182
	p-value	Without compound vs. morphological cytotoxicity(-); p= 0.998
		Without compound vs. morphological cytotoxicity(+); p= 0.00235

## Sheet: Supplementary Figure 2
	Supplementary Figure 2b
	Downregulated pathways in HFLFs treated with GNE781
	Pathway	Collagen biosynthesis and modifying enzymes	Elastic fibre formation	Integrin cell surface interactions	Smooth Muscle Contraction	Collagen formation	muscle structure development	Extracellular matrix organization	NABA CORE MATRISOME
	-log10 (P value)	8.08569	10.1674	11.2775	12.8048	14.4115	20.2341	30.6826	35.8938
	Supplementary Figure 2e
	% of inhibition of the matrix area
		Replicate1	Replicate2	Replicate3	Ave.	SD
	Vehicle	100	100	100	100	0
	TGFβ1	0	0	0	0	0
	TGFβ1+CBP30	35.7852	-6.93692	3.78932	10.8792	22.226
	TGFβ1+GNE-781	3.20134	-35.7804	-9.08542	-13.8882	19.9297
	TGFβ1+SB525334	88.1555	82.3859	74.6192	81.7202	6.79267
	p=value	TGFβ1 vs. Vehicle; p= 0.0000154
		TGFβ1 vs. TGFβ1+CBP30; p= 0.735
		TGFβ1 vs. TGFβ1+GNE-781; p= 0.564
		TGFβ1 vs. TGFβ1+SB525334; p= 0.0000898

[truncated: 10 more sheets: Supplementary Figure 3, Supplementary Figure 4, Supplementary Figure 5, Supplementary Figure 6, Supplementary Figure 7, Supplementary Figure 8, Supplementary Figure 10, Supplementary Figure 12, Supplementary Figure 13, Supplementary Figure 15]
